# Supplementary material for: Prognostic Relevance of Preoperative Immune, Inflammatory, and Nutritional Biomarkers in Patients Undergoing Gastrectomy for Resectable Gastric Adenocarcinoma: An Observational Multicentre Study
Source: Cancers (Basel). 2024 Jun 11;16(12):2188. doi: 10.3390/cancers16122188 (PMC11201927; doi:10.3390/cancers16122188)
Supplement: Supplementary file 1 [file cancers-16-02188-s001.zip]

Archive with 1 entries (1 files):
- cancers-3052825-supplementary.pdf
